# Supplementary material for: Longitudinal Plasma Metabolomics Profile in Pregnancy—A Study in an Ethnically Diverse U.S. Pregnancy Cohort
Source: Nutrients. 2021 Sep 1;13(9):3080. doi: 10.3390/nu13093080 (PMC8471130; doi:10.3390/nu13093080)
Supplement: Supplementary file 1 [file nutrients-13-03080-s001.zip]

Archive with 1 entries (1 files):
- nutrients-1340802-SI.pdf
